# Supplementary material for: Differences in the growth rate and immune strategies of farmed and wild mallard populations
Source: PLoS One. 2020 Aug 31;15(8):e0236583. doi: 10.1371/journal.pone.0236583 (PMC7458304; doi:10.1371/journal.pone.0236583)
Supplement: S1 Table — (XLSX) [file pone.0236583.s002.xlsx]

## Sheet: Morphometric_parameters_summary
	Body mass (g)				Tarsus (mm)				Bill length (mm)				Bill width (mm)
	Farmed		Wild		Farmed		Wild		Farmed		Wild		Farmed		Wild
Age	mean	S.E.	mean	S.E.	mean	S.E.	mean	S.E.	mean	S.E.	mean	S.E.	mean	S.E.	mean	S.E.
1 day	39.2675	0.551947	30.7292	0.805382	25.0454	0.191305	24.2094	0.197566	14.7747	0.145381	15.0262	0.159547	9.118	0.0810691	8.78125	0.084021
4 days	55.01	0.922454	42.0625	1.64619	27.0035	0.181308	25.2425	0.247777	17.164	0.153156	16.9017	0.180033	10.2637	0.0810102	9.81042	0.100276
8 days	102.49	1.76919	75.5375	3.29547	31.6855	0.237915	28.8663	0.390711	21.9905	0.182772	20.9621	0.262425	12.3605	0.0965501	11.5896	0.138185
12 days	171.21	3.21237	122.662	5.40498	37.7481	0.228331	33.6737	0.431838	27.0487	0.219791	25.53	0.32131	14.5998	0.115985	13.6458	0.173724
16 days	249.335	4.96022	183.412	8.69135	43.0656	0.250555	38.2896	0.483905	31.8615	0.235094	30	0.330631	16.387	0.123065	15.3217	0.212481
20 days	321.68	7.61724	238.942	11.3106	46.3948	0.279432	42.1498	0.532088	35.1825	0.264617	33.4304	0.41914	17.522	0.120666	16.64	0.210738

## Sheet: Morphometry_dataset
age	ID	Population	sex	cage	tarsus_Right	tarsus_Left	bill_length	bill_width	egg_volume
0	A1	Wild	F	1_14	24.09	24.45	13.89	8.79	55426.7
0	A2	Wild	M	1_14	24.7	24.98	14.62	9.07	52693.2
0	B1	Wild	F	1_14	23.48	24.45	15.34	8.09	45003
0	C1	Wild	F	1_14	24.53	24.26	14.42	8.44	44280.7
0	C2	Wild	M	1_14	23.81	24.44	15.92	8.88	43348
0	C3	Wild	M	1_14	22.32	22.87	12.95	7.88	38045.2
0	F1	Wild	M	1_14	24.71	25.1	14.74	9.06	49271.8
0	H1	Wild	F	8_14	26.02	26	15.12	9.36	52526.5
0	H2	Wild	M	8_14	23.07	22.94	14.23	8.33	51185.5
0	I1	Wild	F	7_14	22.94	22.68	15.8	8.37	43434.6
0	I2	Wild	F	7_14	23.35	23.39	15.53	9.01	47764.2
0	J1	Wild	F	8_14	24.41	24.22	15.13	8.82	48271.7
0	J2	Wild	M	8_14	23.33	23.38	15.48	8.62	45781.6
0	K1	Wild	F	7_14	24	24.06	15.85	8.83	45496.2
0	K2	Wild	M	7_14	22.68	22.69	15.42	9.17	45181.4
0	P1	Wild	F	7_14	25.3	25.39	14.83	8.29	57895.9
0	P2	Wild	M	7_14	25.04	25.02	14.73	9.16	53096.2
0	R1	Wild	M	8_14	24.38	24.84	15.69	8.52	56270.9
0	S1	Wild	F	1_14	26.18	26.29	16.36	9.55	52310.5
0	T1	Wild	M	9_14	25.19	24.89	14.01	8.79	46491.9
0	U1	Wild	F	9_14	23.77	23.7	15.97	8.77	43873.9
0	V2	Wild	M	9_14	24.6	24.57	15	9	41018.3
0	X1	Wild	M	8_14	23.76	23.89	14.7	8.65	40909
0	X2	Wild	M	8_14	23.92	23.97	14.9	9.3	43393.8
0	3C	Farmed	F	3_14	25.57	26.06	15.65	9.5	61047.7
0	4C	Farmed	F	3_14	21.93	23.33	13	8.66	52357.9
0	5C	Farmed	F	2_14	25.43	26.33	16.08	9.62	61153.7
0	7C	Farmed	M	3_14	26.52	27.29	15.58	9.47	69118.8
0	10C	Farmed	M	2_14	24.3	24.41	14.5	8.81	50667.9
0	11C	Farmed	M	3_14	25.56	26.2	15.5	9.23	59308.5
0	12C	Farmed	M	3_14	25.43	25.92	14.2	9.05	58328.3
0	14C	Farmed	F	2_14	25.85	26.38	14.28	9.23	56507.7
0	15C	Farmed	M	3_14	24.46	25.44	14.17	8.94	63783.8
0	16C	Farmed	M	2_14	25.48	26.1	15.01	9.11	58315.6
0	17C	Farmed	F	3_14	24.41	24.59	14.78	9.19	63758.9
0	18C	Farmed	M	3_14	25.83	26.02	15.22	9.23	65364.7
0	21C	Farmed	M	4_14	25.7	26.12	15.32	9.01	62803.5
0	24C	Farmed	M	4_14	24.96	25.24	15.93	8.86	58606
0	25C	Farmed	M	4_14	25.86	26.7	14.01	9.74	60096.9
0	27C	Farmed	M	4_14	24.17	24.54	14.04	8.5	52365.6
0	29C	Farmed	F	2_14	24.12	24.96	14.68	9.14	59738.1
0	30C	Farmed	M	4_14	24.49	24.83	14.93	9.58	54521.8
0	31C	Farmed	F	4_14	23.07	23.2	12.9	8.39	64942.9
0	32C	Farmed	M	4_14	23.77	24.46	15.04	9.67	57819.6
0	34C	Farmed	F	2_14	23.27	23.45	14.26	8.93	53106.3
0	37C	Farmed	M	2_14	25.44	25.76	16.06	9.58	55317
0	1N	Farmed	M	5_14	25.37	25.54	15.09	8.69	63373.3
0	2N	Farmed	M	5_14	24.19	24.38	14.2	8.92	58567.3
0	3N	Farmed	M	5_14	25.56	26.04	15.87	9.77	59989.8
0	4N	Farmed	M	5_14	25.48	25.35	15.86	9.18	58864.8
0	6N	Farmed	F	2_14	26.41	26.95	14.71	9.78	70201.4
0	7N	Farmed	M	5_14	27.15	27.52	15.63	9.99	65637.9
0	8N	Farmed	F	5_14	24.03	24.11	13.82	8.28	55812.1
0	9N	Farmed	M	5_14	22.88	23.54	13.96	8.86	54522.7
0	10N	Farmed	F	5_14	25.83	25.67	14.32	9.46	68846.5
0	11N	Farmed	F	4_14	24.34	24.94	15.6	8.78	56039
0	14N	Farmed	M	6_14	25.8	26	14.72	9.38	70013.8
0	15N	Farmed	F	6_14	24.52	24.8	14.08	8.73	62720.7
0	16N	Farmed	M	6_14	23.2	23.91	13.39	7.79	60214.7
0	17N	Farmed	F	6_14	24.04	23.79	14.26	8.74	64953.1
0	18N	Farmed	F	6_14	22.05	21.86	13.33	8.05	58371
0	21N	Farmed	M	6_14	26.18	26.71	16.78	10.08	58347.3
0	22N	Farmed	M	6_14	25.79	26.39	14.22	9.37	62732.9
0	24N	Farmed	M	6_14	24.66	25.7	16.01	9.43	60597.9
4	A1	Wild	F	1_14	25.49	26.04	16.3	10.16	55426.7
4	A2	Wild	M	1_14	25.12	26.27	17.14	10.31	52693.2
4	B1	Wild	F	1_14	23.89	24.5	15.31	9.46	45003
4	C1	Wild	F	1_14	24.08	24.41	15.84	9.55	44280.7
4	C2	Wild	M	1_14	24.04	25.18	18.02	9.67	43348
4	C3	Wild	M	1_14	22.61	23.13	15.13	8.68	38045.2
4	F1	Wild	M	1_14	25.68	26.56	17.32	10.11	49271.8
4	H1	Wild	F	8_14	27.27	27.31	17.55	10.58	52526.5
4	H2	Wild	M	8_14	25.05	25.13	16.92	9.51	51185.5
4	I1	Wild	F	7_14	24.54	24.34	17.99	10.18	43434.6
4	I2	Wild	F	7_14	24.19	24.51	17.05	10.19	47764.2
4	J1	Wild	F	8_14	26.2	25.96	17.7	10.04	48271.7
4	J2	Wild	M	8_14	24.28	24.53	17.11	9.53	45781.6
4	K1	Wild	F	7_14	24.41	24.5	17.85	9.98	45496.2
4	K2	Wild	M	7_14	24.45	24.9	17.77	9.6	45181.4
4	P1	Wild	F	7_14	26.97	26.61	16.61	9.92	57895.9
4	P2	Wild	M	7_14	26.09	26.42	16.83	10.27	53096.2
4	R1	Wild	M	8_14	26.3	26.5	17.49	9.56	56270.9
4	S1	Wild	F	1_14	27.16	28.28	18.2	10.86	52310.5
4	T1	Wild	M	9_14	26.74	26.49	15.63	9.85	46491.9
4	U1	Wild	F	9_14	23.61	23.64	16.37	9.32	43873.9
4	V2	Wild	M	9_14	25.22	25.04	16.05	9.74	41018.3
4	X1	Wild	M	8_14	24.34	24.55	16.24	9.07	40909
4	X2	Wild	M	8_14	24.47	24.64	17.22	9.31	43393.8
4	3C	Farmed	F	3_14	27.47	28.42	17.32	10.43	61047.7
4	4C	Farmed	F	3_14	25.51	25.77	15.34	9.84	52357.9
4	5C	Farmed	F	2_14	26.19	26.89	17.56	10.36	61153.7
4	7C	Farmed	M	3_14	27.58	28.15	17.54	11.01	69118.8
4	10C	Farmed	M	2_14	24.81	25.66	16.24	9.75	50667.9
4	11C	Farmed	M	3_14	26.73	27.5	18.3	10.31	59308.5
4	12C	Farmed	M	3_14	27.41	27.56	16.59	9.87	58328.3
4	14C	Farmed	F	2_14	25.7	26.58	15.51	9.83	56507.7
4	15C	Farmed	M	3_14	26.92	27.15	16.87	10.21	63783.8
4	16C	Farmed	M	2_14	26.17	26.67	16.12	10.01	58315.6
4	17C	Farmed	F	3_14	25.89	26.31	17.29	10.24	63758.9
4	18C	Farmed	M	3_14	27.51	28.15	17.74	10.1	65364.7
4	21C	Farmed	M	4_14	28.45	28.83	18.69	10.24	62803.5
4	24C	Farmed	M	4_14	27.8	28.09	18.3	10.24	58606
4	25C	Farmed	M	4_14	28.45	29.48	16.97	10.82	60096.9
4	27C	Farmed	M	4_14	26.75	27	16.97	9.96	52365.6
4	29C	Farmed	F	2_14	25.03	25.15	16.03	9.81	59738.1
4	30C	Farmed	M	4_14	26.18	27.6	17.64	10.92	54521.8
4	31C	Farmed	F	4_14	26.01	25.92	15.52	9.75	64942.9
4	32C	Farmed	M	4_14	26.33	26.82	17.82	10.63	57819.6
4	34C	Farmed	F	2_14	24.78	25.28	16.6	10.05	53106.3
4	37C	Farmed	M	2_14	26.03	26.78	17.43	10.24	55317
4	1N	Farmed	M	5_14	27.64	27.83	17.69	10.23	63373.3
4	2N	Farmed	M	5_14	25.72	26.47	17.28	10.02	58567.3
4	3N	Farmed	M	5_14	26.82	27.45	18.22	10.82	59989.8
4	4N	Farmed	M	5_14	27.39	27.1	18.57	10.31	58864.8
4	6N	Farmed	F	2_14	27.7	27.94	16.28	10.42	70201.4
4	7N	Farmed	M	5_14	28.83	28.83	18.48	11.9	65637.9
4	8N	Farmed	F	5_14	24.92	25.44	16.01	9.15	55812.1
4	9N	Farmed	M	5_14	25.35	25.54	16.62	10.02	54522.7
4	10N	Farmed	F	5_14	27.37	28.63	16.01	10.54	68846.5
4	11N	Farmed	F	4_14	26.02	26.33	17.64	10.29	56039
4	14N	Farmed	M	6_14	28.21	28.39	17.54	10.46	70013.8
4	15N	Farmed	F	6_14	27.9	28.12	16.81	10.28	62720.7
4	16N	Farmed	M	6_14	25.93	26.4	16.34	9.59	60214.7
4	17N	Farmed	F	6_14	26.33	26.93	17.2	10.05	64953.1
4	18N	Farmed	F	6_14	25.68	26.18	16.33	9.2	58371
4	21N	Farmed	M	6_14	28.74	28.78	19.2	10.92	58347.3
4	22N	Farmed	M	6_14	28.14	28.96	17.17	10.83	62732.9
4	24N	Farmed	M	6_14	28.42	28.39	18.78	10.9	60597.9
8	A1	Wild	F	1_14	30.18	29.94	21.28	11.97	55426.7
8	A2	Wild	M	1_14	30.39	30.49	22.26	12.11	52693.2
8	B1	Wild	F	1_14	27.29	27.73	17.06	11.43	45003
8	C1	Wild	F	1_14	27.25	27.53	20.36	11.03	44280.7
8	C2	Wild	M	1_14	26.95	26.87	21.54	10.82	43348
8	C3	Wild	M	1_14	24.32	25.46	19.43	9.57	38045.2
8	F1	Wild	M	1_14	28.18	28.53	21.56	11.73	49271.8
8	H1	Wild	F	8_14	32.1	32.14	21.97	12.4	52526.5
8	H2	Wild	M	8_14	30.5	29.93	20.96	11.81	51185.5
8	I1	Wild	F	7_14	28.49	28.41	22.43	12.22	43434.6
8	I2	Wild	F	7_14	30.11	30.2	22.09	12.32	47764.2
8	J1	Wild	F	8_14	30.27	30.37	21.56	12.13	48271.7
8	J2	Wild	M	8_14	28.66	28.91	21.31	11.67	45781.6
8	K1	Wild	F	7_14	28.11	28.1	20.56	11.44	45496.2
8	K2	Wild	M	7_14	27.08	26.91	21	11	45181.4
8	P1	Wild	F	7_14	31.82	31.71	21.56	12.36	57895.9
8	P2	Wild	M	7_14	31.04	31.11	21.73	12.46	53096.2
8	R1	Wild	M	8_14	29.38	29.47	21.09	11.7	56270.9
8	S1	Wild	F	1_14	30.24	30.97	22.36	12	52310.5
8	T1	Wild	M	9_14	30.65	30.36	19.58	11.54	46491.9
8	U1	Wild	F	9_14	25.23	25.41	18.4	10.63	43873.9
8	V2	Wild	M	9_14	28.25	28.13	20.71	11.29	41018.3
8	X1	Wild	M	8_14	27.39	26.84	20.44	11.14	40909
8	X2	Wild	M	8_14	28.08	28.1	21.85	11.38	43393.8
8	3C	Farmed	F	3_14	32.03	33.1	23.33	12.61	61047.7
8	4C	Farmed	F	3_14	30.71	31.11	20.04	12.35	52357.9
8	5C	Farmed	F	2_14	29.75	30.16	21.86	12.37	61153.7
8	7C	Farmed	M	3_14	32.66	33.78	22.58	13.26	69118.8
8	10C	Farmed	M	2_14	28.91	29.26	20.51	11.68	50667.9
8	11C	Farmed	M	3_14	31.62	31.85	24.05	11.87	59308.5
8	12C	Farmed	M	3_14	31.44	30.98	21.04	12.57	58328.3
8	14C	Farmed	F	2_14	29.79	29.92	20.72	11.98	56507.7
8	15C	Farmed	M	3_14	31.68	31.86	22.19	12.39	63783.8
8	16C	Farmed	M	2_14	30.55	29.96	20.63	11.64	58315.6
8	17C	Farmed	F	3_14	30.77	30.41	21.68	12.46	63758.9
8	18C	Farmed	M	3_14	30.9	31.22	22.58	12.12	65364.7
8	21C	Farmed	M	4_14	33.63	33.74	23.27	12.69	62803.5
8	24C	Farmed	M	4_14	31.31	31.77	23.43	12.13	58606
8	25C	Farmed	M	4_14	33.69	34.59	21.65	13.3	60096.9
8	27C	Farmed	M	4_14	32.15	32.31	22.51	12.23	52365.6
8	29C	Farmed	F	2_14	28.12	29.32	20.14	11.69	59738.1
8	30C	Farmed	M	4_14	31.08	31.75	22.15	13.32	54521.8
8	31C	Farmed	F	4_14	29.55	29.97	20.38	11.05	64942.9
8	32C	Farmed	M	4_14	30.85	31.07	22.4	12.85	57819.6
8	34C	Farmed	F	2_14	29.84	29.27	20.85	11.61	53106.3
8	37C	Farmed	M	2_14	30.35	30.11	22.39	12.31	55317
8	1N	Farmed	M	5_14	33.06	33.09	22.51	12.31	63373.3
8	2N	Farmed	M	5_14	30.9	31.03	21.05	12.26	58567.3
8	3N	Farmed	M	5_14	31.5	31.72	22.89	13.29	59989.8
8	4N	Farmed	M	5_14	30.97	31.53	23.1	12.09	58864.8
8	6N	Farmed	F	2_14	32.95	32.74	21.87	12.63	70201.4
8	7N	Farmed	M	5_14	34.51	34.49	23.06	13.77	65637.9
8	8N	Farmed	F	5_14	30.42	29.6	20.79	11.21	55812.1
8	9N	Farmed	M	5_14	30.13	29.69	20.73	11.76	54522.7
8	10N	Farmed	F	5_14	33.37	33.7	20.96	13.05	68846.5
8	11N	Farmed	F	4_14	31.78	31.98	23	12.19	56039
8	14N	Farmed	M	6_14	32.59	32.77	21.9	12.21	70013.8
8	15N	Farmed	F	6_14	33.99	33.49	22.28	12.48	62720.7
8	16N	Farmed	M	6_14	31.48	31.92	20.85	11.81	60214.7
8	17N	Farmed	F	6_14	32.9	32.43	22.12	12.12	64953.1
8	18N	Farmed	F	6_14	32.29	32.01	21.31	11.74	58371
8	21N	Farmed	M	6_14	33.48	33.64	24.37	13.05	58347.3
8	22N	Farmed	M	6_14	33.26	33.37	21.99	12.99	62732.9
8	24N	Farmed	M	6_14	33.55	33.62	24.46	12.98	60597.9
12	A1	Wild	F	1_14	36.08	35.8	26.02	14.16	55426.7
12	A2	Wild	M	1_14	36.48	37.22	27.94	14.96	52693.2
12	B1	Wild	F	1_14	31.53	31.7	21.68	13.77	45003
12	C1	Wild	F	1_14	32.85	32.94	24.95	13.03	44280.7
12	C2	Wild	M	1_14	32.67	32.3	26.64	13.09	43348
12	C3	Wild	M	1_14	30.31	30.06	23.76	11.64	38045.2
12	F1	Wild	M	1_14	32.47	32.67	26.17	13.3	49271.8
12	H1	Wild	F	8_14	36.28	36.07	25.7	14.57	52526.5
12	H2	Wild	M	8_14	34.71	34.99	25.37	13.55	51185.5
12	I1	Wild	F	7_14	32.68	32.76	26.84	14.09	43434.6
12	I2	Wild	F	7_14	35.66	35.58	27.36	14.23	47764.2
12	J1	Wild	F	8_14	35.04	35.01	26.56	14.47	48271.7
12	J2	Wild	M	8_14	33.18	33.12	26.34	13.91	45781.6
12	K1	Wild	F	7_14	31.81	31.77	25.98	13.42	45496.2
12	K2	Wild	M	7_14	32.17	31.85	25.78	12.96	45181.4
12	P1	Wild	F	7_14	37.12	37.05	26.5	14.68	57895.9
12	P2	Wild	M	7_14	36.42	36.36	26.83	14.9	53096.2
12	R1	Wild	M	8_14	32.66	32.97	24.4	13.26	56270.9
12	S1	Wild	F	1_14	35.21	35.21	27.72	14.71	52310.5
12	T1	Wild	M	9_14	36.12	35.72	23.74	13.53	46491.9
12	U1	Wild	F	9_14	30.06	29.74	22.58	12.31	43873.9
12	V2	Wild	M	9_14	33.09	32.6	24.43	12.7	41018.3
12	X1	Wild	M	8_14	32.06	31.8	24.1	13.15	40909
12	X2	Wild	M	8_14	32.17	32.22	25.33	13.11	43393.8
12	3C	Farmed	F	3_14	39.65	39.82	28.97	15.57	61047.7
12	4C	Farmed	F	3_14	36.87	36.72	24.88	14.47	52357.9
12	5C	Farmed	F	2_14	36.87	36.69	28.26	14.89	61153.7
12	7C	Farmed	M	3_14	39.9	39.91	28.39	15.66	69118.8
12	10C	Farmed	M	2_14	37.18	37.21	24.94	13.92	50667.9
12	11C	Farmed	M	3_14	38.59	38.66	28.28	13.9	59308.5
12	12C	Farmed	M	3_14	38.09	38.46	26.06	14.41	58328.3
12	14C	Farmed	F	2_14	36.28	36.65	26.45	14.13	56507.7
12	15C	Farmed	M	3_14	38.58	38.7	27.14	14.35	63783.8
12	16C	Farmed	M	2_14	35.05	35.69	25.16	13.74	58315.6
12	17C	Farmed	F	3_14	36.95	37.44	24.77	14.68	63758.9
12	18C	Farmed	M	3_14	37.23	37.02	27.2	14.23	65364.7
12	21C	Farmed	M	4_14	39.61	40.3	28.36	14.78	62803.5
12	24C	Farmed	M	4_14	38.17	37.8	28.4	14.19	58606
12	25C	Farmed	M	4_14	39.01	39.36	26.72	15.44	60096.9
12	27C	Farmed	M	4_14	37.48	37.85	27.31	14.4	52365.6
12	29C	Farmed	F	2_14	35.67	36.37	26.17	14.2	59738.1
12	30C	Farmed	M	4_14	37.6	36.68	26.63	15.38	54521.8
12	31C	Farmed	F	4_14	35.29	35.71	24.81	13.34	64942.9
12	32C	Farmed	M	4_14	37.63	37.43	27.6	15.26	57819.6
12	34C	Farmed	F	2_14	34.68	35.39	25.82	13.57	53106.3
12	37C	Farmed	M	2_14	37.56	37.61	27.94	14.28	55317
12	1N	Farmed	M	5_14	38.57	38.81	28.95	14.99	63373.3
12	2N	Farmed	M	5_14	36.86	36.81	26.35	14.54	58567.3
12	3N	Farmed	M	5_14	38.53	38.12	28.69	15.94	59989.8
12	4N	Farmed	M	5_14	36.86	36.38	28.74	14.92	58864.8
12	6N	Farmed	F	2_14	39.98	40.07	26.74	15.25	70201.4
12	7N	Farmed	M	5_14	40.66	41	29.05	16.67	65637.9
12	8N	Farmed	F	5_14	36.1	35.81	25.86	13.4	55812.1
12	9N	Farmed	M	5_14	35.36	35.6	26.09	13.96	54522.7
12	10N	Farmed	F	5_14	39.53	39.67	26.34	15.14	68846.5
12	11N	Farmed	F	4_14	37.13	37.23	28.78	14.92	56039
12	14N	Farmed	M	6_14	36.82	36.64	26.26	13.96	70013.8
12	15N	Farmed	F	6_14	39.69	39.55	26.96	14.87	62720.7
12	16N	Farmed	M	6_14	37.02	37.18	25.74	13.73	60214.7
12	17N	Farmed	F	6_14	38.19	37.62	27.16	14.21	64953.1
12	18N	Farmed	F	6_14	37.76	36.94	25.7	13.74	58371
12	21N	Farmed	M	6_14	38.48	38.65	28.26	14.64	58347.3
12	22N	Farmed	M	6_14	38.24	38.65	25.98	15.16	62732.9
12	24N	Farmed	M	6_14	38.85	39.08	30.04	15.16	60597.9
16	A1	Wild	F	1_14	41.44	40.79	30.51	16.31	55426.7
16	A2	Wild	M	1_14	42.6	42.92	33.51	17.53	52693.2
16	B1	Wild	F	1_14	34.92	35.09	26.21	15.27	45003
16	C1	Wild	F	1_14	38.09	38.44	29.89	15.19	44280.7
16	C2	Wild	M	1_14	38.43	38.42	31.81	14.74	43348
16	C3	Wild	M	1_14	35.52	35.57	29.64	13.42	38045.2
16	F1	Wild	M	1_14	38.06	37.07	31.63	15.14	49271.8
16	H1	Wild	F	8_14	40.63	40.8	29.57	16.3	52526.5
16	H2	Wild	M	8_14	39.07	39.21	28.98	15.54	51185.5
16	I1	Wild	F	7_14	37.38	37	30.62	15.43	43434.6
16	I2	Wild	F	7_14	40.2	40.11	30.95	15.37	47764.2
16	J1	Wild	F	8_14	39.56	39.22	30.56	16.53	48271.7
16	J2	Wild	M	8_14	37.57	37.71	30.4	15.78	45781.6
16	K1	Wild	F	7_14	35.05	35.38	29.39	14.35	45496.2
16	K2	Wild	M	7_14	36.51	36.46	30.12	14.77	45181.4
16	P1	Wild	F	7_14	42.07	41.81	30.59	16.67	57895.9
16	P2	Wild	M	7_14	40.86	40.85	30.99	16.66	53096.2
16	R1	Wild	M	8_14	36.11	36.21	28.33	14.65	56270.9
16	S1	Wild	F	1_14	38.89	39.73	32.65	16.23	52310.5
16	T1	Wild	M	9_14	41.26	41.03	28.5	15.38	46491.9
16	U1	Wild	F	9_14	34.48	34.5	27.08	13.62	43873.9
16	V2	Wild	M	9_14	37.87	38.13	29.37	14.21	41018.3
16	X1	Wild	M	8_14	36.35	36.45	28.72	14.51	40909
16	X2	Wild	M	8_14	36	36.08	29.98	14.12	43393.8
16	3C	Farmed	F	3_14	44.42	44.44	33.55	16.99	61047.7
16	4C	Farmed	F	3_14	41.5	41.65	29.45	15.81	52357.9
16	5C	Farmed	F	2_14	43.44	43.24	33.91	16.8	61153.7
16	7C	Farmed	M	3_14	44.83	45.05	32.88	17.3	69118.8
16	10C	Farmed	M	2_14	42.18	42.21	31.36	15.39	50667.9
16	11C	Farmed	M	3_14	44.07	43.83	32.94	15.63	59308.5
16	12C	Farmed	M	3_14	43.01	43.17	30.85	16.32	58328.3
16	14C	Farmed	F	2_14	41.93	42.12	30.95	15.76	56507.7
16	15C	Farmed	M	3_14	42.26	41.9	31.05	15.55	63783.8
16	16C	Farmed	M	2_14	40.38	40.1	29.15	15.31	58315.6
16	17C	Farmed	F	3_14	43.4	43.9	31.21	16.59	63758.9
16	18C	Farmed	M	3_14	41.77	41.9	32.6	15.85	65364.7
16	21C	Farmed	M	4_14	45.08	45.74	33.34	16.69	62803.5
16	24C	Farmed	M	4_14	42.82	43.41	34.01	15.82	58606
16	25C	Farmed	M	4_14	43.83	44.18	30.21	16.86	60096.9
16	27C	Farmed	M	4_14	42.71	42.22	32.25	15.93	52365.6
16	29C	Farmed	F	2_14	41.13	41.32	30.87	16.05	59738.1
16	30C	Farmed	M	4_14	41.79	42.18	31.11	16.88	54521.8
16	31C	Farmed	F	4_14	40.94	41.1	29.06	15.36	64942.9
16	32C	Farmed	M	4_14	42.63	42.48	31.69	16.95	57819.6
16	34C	Farmed	F	2_14	39.6	40.23	30.86	14.9	53106.3
16	37C	Farmed	M	2_14	43.99	44.45	33.79	16.34	55317
16	1N	Farmed	M	5_14	44.23	44.49	33.65	17.13	63373.3
16	2N	Farmed	M	5_14	42.79	42.17	31.24	16.75	58567.3
16	3N	Farmed	M	5_14	44.27	44.9	33.47	17.93	59989.8
16	4N	Farmed	M	5_14	42.31	42.16	33.4	16.27	58864.8
16	6N	Farmed	F	2_14	45.73	45.72	33.17	16.98	70201.4
16	7N	Farmed	M	5_14	46.94	46.7	33.41	18.42	65637.9
16	8N	Farmed	F	5_14	41.53	41.81	30.51	15.51	55812.1
16	9N	Farmed	M	5_14	40.61	40.61	30.5	15.97	54522.7
16	10N	Farmed	F	5_14	45.12	45.26	30.76	17.48	68846.5
16	11N	Farmed	F	4_14	42.94	42.55	33.24	16.79	56039
16	14N	Farmed	M	6_14	41.32	41.16	30.61	15.43	70013.8
16	15N	Farmed	F	6_14	45.33	44.79	32.41	16.78	62720.7
16	16N	Farmed	M	6_14	42.87	43.23	30.95	16.28	60214.7
16	17N	Farmed	F	6_14	42.98	42.73	31.68	16.28	64953.1
16	18N	Farmed	F	6_14	43.23	42.63	30.37	15.61	58371
16	21N	Farmed	M	6_14	44.19	43.77	33.15	16.35	58347.3
16	22N	Farmed	M	6_14	43.02	43.13	30.24	17.09	62732.9
16	24N	Farmed	M	6_14	44.88	44.62	34.61	17.35	60597.9
20	A1	Wild	F	1_14	45.52	45.63	34.77	17.71	55426.7
20	A2	Wild	M	1_14	47.59	47.85	38.61	19.15	52693.2
20	B1	Wild	F	1_14	39.09	39.2	28.84	16.61	45003
20	C1	Wild	F	1_14	42.63	42.27	34.07	16.49	44280.7
20	C2	Wild	M	1_14	42.71	42.88	35.91	16.66	43348
20	C3	Wild	M	1_14	40.84	40.68	33.32	15.14	38045.2
20	F1	Wild	M	1_14	40.74	40.79	34.99	16.41	49271.8
20	H1	Wild	F	8_14	43.2	43.07	32.92	17.31	52526.5
20	H2	Wild	M	8_14	42.57	42.53	32.36	16.52	51185.5
20	I1	Wild	F	7_14	40.72	40.27	33.68	16.5	43434.6
20	I2	Wild	F	7_14	44.99	44.66	35.21	17.28	47764.2
20	J1	Wild	F	8_14	41.29	41.54	33.48	17.32	48271.7
20	J2	Wild	M	8_14	40.65	40.3	33.39	16.85	45781.6
20	K1	Wild	F	7_14	38.92	39.23	32.33	15.49	45496.2
20	K2	Wild	M	7_14	39.99	40.29	32.59	15.8	45181.4
20	P1	Wild	F	7_14	45.58	45.45	34.07	17.77	57895.9
20	P2	Wild	M	7_14	45.39	45.23	35.33	17.81	53096.2
20	R1	Wild	M	8_14	40	40.02	31.63	16.27	56270.9
20	S1	Wild	F	1_14	43.85	43.51	36.17	17.72	52310.5
20	T1	Wild	M	9_14	46.48	45.81	32.05	17.19	46491.9
20	U1	Wild	F	9_14	39.24	38.83	30.72	15.03	43873.9
20	V2	Wild	M	9_14	42.34	42.28	32.65	15.48	41018.3
20	X1	Wild	M	8_14	38.85	38.83	31.1	15.72	40909
20	X2	Wild	M	8_14	39.47	39.39	32.14	15.13	43393.8
20	3C	Farmed	F	3_14	47.46	47.97	36.78	17.94	61047.7
20	4C	Farmed	F	3_14	44.34	44.38	31.58	17.1	52357.9
20	5C	Farmed	F	2_14	46.96	46.82	37.37	17.62	61153.7
20	7C	Farmed	M	3_14	47.03	47.77	36.23	18.31	69118.8
20	10C	Farmed	M	2_14	46	45.81	34.28	17.14	50667.9
20	11C	Farmed	M	3_14	46.6	47.17	35.72	16.78	59308.5
20	12C	Farmed	M	3_14	46.48	46.54	34.35	17.67	58328.3
20	14C	Farmed	F	2_14	45.6	45.8	34.98	16.88	56507.7
20	15C	Farmed	M	3_14	44.02	43.8	34.2	16.55	63783.8
20	16C	Farmed	M	2_14	44.25	43.81	33.6	16.55	58315.6
20	17C	Farmed	F	3_14	46.07	46.27	33.94	17.63	63758.9
20	18C	Farmed	M	3_14	44.79	45.03	35.79	17.08	65364.7
20	21C	Farmed	M	4_14	49.76	50.14	37.11	18.13	62803.5
20	24C	Farmed	M	4_14	46.64	46.7	37.79	17.48	58606
20	25C	Farmed	M	4_14	47.6	47.63	34.2	17.91	60096.9
20	27C	Farmed	M	4_14	46	45.31	35.54	17.19	52365.6
20	29C	Farmed	F	2_14	44.26	44.64	34.32	17.36	59738.1
20	30C	Farmed	M	4_14	45.03	45.29	34.14	18.59	54521.8
20	31C	Farmed	F	4_14	43.84	44.32	32.66	16.67	64942.9
20	32C	Farmed	M	4_14	45.7	46	35.32	17.9	57819.6
20	34C	Farmed	F	2_14	44.1	44.3	33.44	16.58	53106.3
20	37C	Farmed	M	2_14	48.02	47.65	36.4	17.62	55317
20	1N	Farmed	M	5_14	47.14	47.23	35.9	17.71	63373.3
20	2N	Farmed	M	5_14	45	44.99	33.71	17.51	58567.3
20	3N	Farmed	M	5_14	48.38	48.34	37.77	18.28	59989.8
20	4N	Farmed	M	5_14	46.48	46.73	36.57	17.52	58864.8
20	6N	Farmed	F	2_14	49.96	49.38	37.64	18.09	70201.4
20	7N	Farmed	M	5_14	51.32	51.7	38.86	20.12	65637.9
20	8N	Farmed	F	5_14	44.14	44.91	33.44	16.06	55812.1
20	9N	Farmed	M	5_14	44.75	44.88	33.98	17.04	54522.7
20	10N	Farmed	F	5_14	48.44	48.67	34.25	18.7	68846.5
20	11N	Farmed	F	4_14	45.5	45.54	36.09	17.71	56039
20	14N	Farmed	M	6_14	43.59	43.74	33.37	16.79	70013.8
20	15N	Farmed	F	6_14	48.09	47.9	34.76	17.68	62720.7
20	16N	Farmed	M	6_14	46.87	46.79	34.81	17.62	60214.7
20	17N	Farmed	F	6_14	47.21	47.34	34.34	17.13	64953.1
20	18N	Farmed	F	6_14	46.5	46.58	33.65	16.26	58371
20	21N	Farmed	M	6_14	46.42	45.92	36.73	17.51	58347.3
20	22N	Farmed	M	6_14	46.27	46.21	33.69	17.98	62732.9
20	24N	Farmed	M	6_14	47.58	47.39	38	18.49	60597.9

## Sheet: Haematology_dataset
Population	sex	cage	Erythrocytes	Immature_Erythrocytes	Lymphocytes	Heterophils	Body_mass	age
Wild	F	1_14	1163	167	37.9	50.76	171.3	3 days
Wild	M	1_14	1056	252	40.5	48.65	161.5	3 days
Wild	F	1_14	1091	99	31.5	56.15	93.4	3 days
Wild	F	1_14	1104	75	75.4	15.08	130.8	3 days
Wild	M	1_14	1118	62	54.5	28.79	111.8	3 days
Wild	M	1_14	1179	64	46.2	41.67	90.7	3 days
Wild	M	1_14	988	97	54	30.94	114.9	3 days
Wild	F	8_14	1021	110	49	41.96	149.3	3 days
Wild	M	8_14	1061	192	39.3	49.66	140.3	3 days
Wild	F	7_14	1137	70	28.4	55.32	119	3 days
Wild	F	7_14	1111	114	52.4	39.31	148.1	3 days
Wild	F	8_14	1108	115	37.6	53.38	146.5	3 days
Wild	M	8_14	1220	47	29.2	55.19	127.3	3 days
Wild	F	7_14	1294	90	16.4	69.18	93.2	3 days
Wild	M	7_14	874	89	21.6	66.91	104.7	3 days
Wild	F	7_14	1117	134	57.1	34.29	160.3	3 days
Wild	M	7_14	1022	133	61.2	28.57	139.3	3 days
Wild	M	8_14	1405	98	26.9	64.93	115	3 days
Wild	F	1_14	1086	85	37.2	45.45	144.7	3 days
Wild	M	9_14	1044	241	25.4	63.04	122.4	3 days
Wild	F	9_14	1125	37	30.1	57.89	81	3 days
Wild	M	9_14	1018	49	22.6	68.49	96	3 days
Wild	M	8_14	1173	27	23.6	62.2	92.6	3 days
Wild	M	8_14	955	11	31.6	56.62	89.8	3 days
Farmed	F	3_14	1094	218	59.8	30.77	201.5	3 days
Farmed	F	3_14	1025	139	45.5	44.7	173.1	3 days
Farmed	F	2_14	1141	25	37.9	49.24	194.5	3 days
Farmed	M	3_14	1002	257	45.8	45.8	203.4	3 days
Farmed	M	2_14	1127	123	47.3	45.27	155.4	3 days
Farmed	M	3_14	1023	128	59.3	29.63	161.1	3 days
Farmed	M	3_14	1055	134	50	36.62	186.7	3 days
Farmed	F	2_14	1140	40	42.6	46.1	158	3 days
Farmed	M	3_14	986	154	40.8	48.3	153.1	3 days
Farmed	M	2_14	1035	164	33.1	52.32	139	3 days
Farmed	F	3_14	1026	204	48.3	37.93	173	3 days
Farmed	M	3_14	979	220	32.9	55.71	164	3 days
Farmed	M	4_14	1041	137	55.4	35.25	192.8	3 days
Farmed	M	4_14	1129	134	43.2	49.24	156.4	3 days
Farmed	M	4_14	1118	133	49.3	41.04	182	3 days
Farmed	M	4_14	1041	165	49.3	36.96	152.8	3 days
Farmed	F	2_14	1032	85	55.3	30.5	162.9	3 days
Farmed	M	4_14	1046	182	54.3	29.46	172.9	3 days
Farmed	F	4_14	1065	185	39.7	52.48	127.7	3 days
Farmed	M	4_14	1101	157	45.2	40.65	167.6	3 days
Farmed	F	2_14	1131	90	51.1	39.42	142.9	3 days
Farmed	M	5_14	1020	201	40.8	51.2	193.1	3 days
Farmed	M	5_14	946	181	38.2	53.44	175.9	3 days
Farmed	M	5_14	1004	90	39.3	51.85	182.9	3 days
Farmed	M	5_14	1149	140	57.6	30.22	163.7	3 days
Farmed	F	2_14	1131	122	47.9	39.73	194.3	3 days
Farmed	M	5_14	801	129	63.8	22.7	224.5	3 days
Farmed	F	5_14	1007	128	31.7	58.08	154.9	3 days
Farmed	M	5_14	1230	137	43.8	48.18	144.8	3 days
Farmed	F	5_14	1099	189	58.4	32.85	172.9	3 days
Farmed	F	4_14	1018	219	46.2	35.61	200.4	3 days
Farmed	M	6_14	1023	160	45.5	44.76	143.9	3 days
Farmed	F	6_14	1066	178	42	48.95	185.5	3 days
Farmed	M	6_14	1018	217	28.8	59.71	168.9	3 days
Farmed	F	6_14	823	23	29.9	58.21	176.4	3 days
Farmed	F	6_14	1076	202	45.5	46.85	155.7	3 days
Farmed	M	6_14	1079	142	40.3	51.01	156.5	3 days
Farmed	M	6_14	1303	187	55.2	35.17	177.9	3 days
Farmed	M	6_14	1111	168	45.7	44.29	182	3 days
Wild	F	1_14	1004	184	55.94	31.47	270	9 days
Wild	M	1_14	1040	214	48.95	42.66	258.6	9 days
Wild	F	1_14	1073	207	59.6	29.8	137	9 days
Wild	F	1_14	1033	364	60	26.67	202.5	9 days
Wild	M	1_14	1100	249	72.03	15.38	182.5	9 days
Wild	M	1_14	1049	344	54.86	31.94	148.3	9 days
Wild	M	1_14	999	325	51.85	37.04	162.5	9 days
Wild	F	8_14	1102	195	64.29	25.71	210.7	9 days
Wild	M	8_14	1055	146	60	28.67	202.3	9 days
Wild	F	7_14	1103	186	64.29	25	163.2	9 days
Wild	F	7_14	1034	222	74.07	19.26	216.8	9 days
Wild	F	8_14	1058	185	61.59	30.43	221.3	9 days
Wild	M	8_14	1081	196	59.03	26.39	185.6	9 days
Wild	F	7_14	1063	217	43.8	45.99	128.1	9 days
Wild	M	7_14	1332	201	41.38	46.9	141.8	9 days
Wild	F	7_14	1131	189	67.16	26.12	250.7	9 days
Wild	M	7_14	1028	216	69.23	25.38	210.4	9 days
Wild	M	8_14	1080	169	44.44	43.79	150.4	9 days
Wild	F	1_14	1130	208	51.85	37.04	214.8	9 days
Wild	M	9_14	1285	133	62.5	27.78	186.5	9 days
Wild	F	9_14	1071	254	44.78	44.78	126.7	9 days
Wild	M	9_14	1041	174	30.77	58.04	154.7	9 days
Wild	M	8_14	968	225	66.67	25	142.8	9 days
Wild	M	8_14	1091	205	60.81	29.73	133.7	9 days
Farmed	F	3_14	1143	169	64.29	28.57	285.4	9 days
Farmed	F	2_14	1073	213	55.94	34.27	318	9 days
Farmed	M	3_14	1110	150	57.55	32.37	281.7	9 days
Farmed	M	2_14	1050	194	58.5	28.57	248.6	9 days
Farmed	M	3_14	1102	158	68.49	19.86	229.7	9 days
Farmed	M	3_14	860	133	56.39	34.59	259.6	9 days
Farmed	F	2_14	1019	167	56	36	238.4	9 days
Farmed	M	3_14	1094	106	55.47	36.5	199.7	9 days
Farmed	M	2_14	1074	234	48.2	35.25	212.9	9 days
Farmed	F	3_14	1074	181	62.94	25.17	252.3	9 days
Farmed	M	3_14	1167	174	66.92	25.38	235	9 days
Farmed	M	4_14	1054	155	53.44	38.17	279.8	9 days
Farmed	M	4_14	1062	187	50.72	41.3	224.3	9 days
Farmed	M	4_14	1159	159	51.85	41.48	253	9 days
Farmed	M	4_14	1067	121	58.39	32.85	212.8	9 days
Farmed	F	2_14	1128	208	53.69	39.6	250.1	9 days
Farmed	M	4_14	1025	163	65.22	21.74	244.9	9 days
Farmed	F	4_14	1131	203	68.18	24.24	191.7	9 days
Farmed	M	4_14	1105	191	50.36	38.85	233.5	9 days
Farmed	F	2_14	1088	169	63.38	28.87	214.8	9 days
Farmed	M	2_14	1049	199	55.94	32.17	276.9	9 days
Farmed	M	5_14	1081	209	61.07	30.53	270.9	9 days
Farmed	M	5_14	1231	227	47.3	43.24	246.8	9 days
Farmed	M	5_14	950	159	51.85	38.52	276.3	9 days
Farmed	M	5_14	1035	174	63.83	27.66	239.7	9 days
Farmed	F	2_14	945	159	66.67	22.67	296.7	9 days
Farmed	M	5_14	1059	228	52.45	37.76	330.6	9 days
Farmed	F	5_14	1098	241	49.65	39.72	230.2	9 days
Farmed	M	5_14	960	185	61.22	26.53	223.9	9 days
Farmed	F	5_14	1052	221	69.44	23.61	253.7	9 days
Farmed	F	4_14	1020	185	61.07	28.24	294.1	9 days
Farmed	M	6_14	1001	181	52.05	33.56	202.3	9 days
Farmed	F	6_14	1144	198	52.63	35.34	264.6	9 days
Farmed	M	6_14	1018	207	56.34	32.39	252.8	9 days
Farmed	F	6_14	973	200	65.22	26.09	248.4	9 days
Farmed	F	6_14	1133	207	56.34	33.8	220.1	9 days
Farmed	M	6_14	1036	149	63.83	29.08	214.7	9 days
Farmed	M	6_14	1093	184	62.94	28.67	256.6	9 days
Farmed	M	6_14	1012	145	51.09	39.42	269.3	9 days
Wild	F	1_14	1144	95	65.574	24.59	353.8	15 days
Wild	M	1_14	1039	97	51.079	38.85	342.1	15 days
Wild	F	1_14	1066	185	65.217	23.91	198.3	15 days
Wild	F	1_14	1091	98	64.286	26.43	265.2	15 days
Wild	M	1_14	1091	127	79.137	10.07	242.1	15 days
Wild	M	1_14	1224	185	62.5	24.22	205.3	15 days
Wild	M	1_14	959	123	65.041	24.39	213.3	15 days
Wild	F	8_14	1154	101	63.38	26.06	275.5	15 days
Wild	M	8_14	1101	96	50.36	36.69	253.2	15 days
Wild	F	7_14	1595	159	52.027	33.78	201.7	15 days
Wild	F	7_14	1060	172	74.074	15.56	294.6	15 days
Wild	F	8_14	998	127	61.224	27.21	250.2	15 days
Wild	M	8_14	1066	121	51.852	34.07	225	15 days
Wild	F	7_14	1133	115	57.971	31.88	166.5	15 days
Wild	M	7_14	1012	133	43.75	43.75	196.5	15 days
Wild	F	7_14	1050	133	62.5	25	315.2	15 days
Wild	M	7_14	1074	158	66.667	19.26	280.9	15 days
Wild	M	8_14	895	69	30.37	51.85	207.4	15 days
Wild	F	1_14	938	69	64.748	21.58	282.3	15 days
Wild	M	9_14	972	111	57.037	31.85	264.6	15 days
Wild	F	9_14	1058	194	63.83	27.66	183.7	15 days
Wild	M	9_14	902	142	58.824	32.68	207	15 days
Wild	M	8_14	1020	144	54.688	33.59	157.1	15 days
Wild	M	8_14	946	122	48	38.4	153.1	15 days
Farmed	F	3_14	1017	84	58.219	33.56	358.9	15 days
Farmed	F	3_14	1068	88	63.38	27.46	298.1	15 days
Farmed	F	2_14	1067	131	74.82	16.55	427.1	15 days
Farmed	M	3_14	1160	85	48.611	38.89	360.9	15 days
Farmed	M	2_14	1032	108	65.986	19.73	323.7	15 days
Farmed	M	3_14	1160	117	57.143	28.57	307.4	15 days
Farmed	M	3_14	983	72	65.217	26.09	357.4	15 days
Farmed	F	2_14	1080	98	79.71	10.87	297.2	15 days
Farmed	M	3_14	1099	93	52.113	37.32	245.8	15 days
Farmed	M	2_14	1081	97	61.429	25	281.5	15 days
Farmed	F	3_14	936	116	60	26.67	340.4	15 days
Farmed	M	3_14	1092	96	49.306	40.28	315	15 days
Farmed	M	4_14	1105	126	53.595	37.91	376.3	15 days
Farmed	M	4_14	996	125	75.735	16.18	270.3	15 days
Farmed	M	4_14	1109	104	64.748	23.02	321.2	15 days
Farmed	M	4_14	1076	69	59.859	30.28	269.5	15 days
Farmed	F	2_14	1109	100	67.164	25.37	317.8	15 days
Farmed	M	4_14	846	93	65.306	22.45	325.5	15 days
Farmed	F	4_14	1158	180	66.667	23.33	246	15 days
Farmed	M	4_14	1109	122	51.678	34.9	290.5	15 days
Farmed	F	2_14	1106	93	55.484	31.61	288.9	15 days
Farmed	M	2_14	1071	114	58.865	30.5	362.4	15 days
Farmed	M	5_14	1023	107	68.493	23.97	338.1	15 days
Farmed	M	5_14	1485	156	61.842	27.63	288.2	15 days
Farmed	M	5_14	958	121	52.239	39.55	361.7	15 days
Farmed	M	5_14	1124	125	60.811	30.41	319.1	15 days
Farmed	F	2_14	1059	90	62.092	26.14	393.1	15 days
Farmed	M	5_14	991	108	48.611	38.19	475.8	15 days
Farmed	F	5_14	1366	132	52.632	37.59	285	15 days
Farmed	M	5_14	945	124	54.795	30.14	275.7	15 days
Farmed	F	5_14	964	133	71.942	20.86	335	15 days
Farmed	F	4_14	1136	135	70.345	22.76	360.5	15 days
Farmed	M	6_14	1065	85	58.394	28.47	236	15 days
Farmed	F	6_14	1028	129	52.555	39.42	325	15 days
Farmed	M	6_14	1075	145	64.286	25.71	337.9	15 days
Farmed	F	6_14	1064	142	68.243	21.62	299.6	15 days
Farmed	F	6_14	1055	126	52.239	41.79	289.3	15 days
Farmed	M	6_14	1039	104	52.083	37.5	284.9	15 days
Farmed	M	6_14	930	101	66.667	25.19	334.2	15 days
Farmed	M	6_14	1033	100	52.344	39.84	346.3	15 days

## Sheet: Complement_dataset
Complement	Population	sex	cage	Body_mass
589	Wild	F	1_14	353.8
589	Wild	M	1_14	342.1
NA	Wild	F	1_14	198.3
523	Wild	F	1_14	265.2
465	Wild	M	1_14	242.1
581	Wild	M	1_14	205.3
581	Wild	M	1_14	213.3
465	Wild	F	8_14	275.5
484	Wild	M	8_14	253.2
349	Wild	F	7_14	201.7
631	Wild	F	7_14	294.6
465	Wild	F	8_14	250.2
714.5	Wild	M	8_14	225
673	Wild	F	7_14	166.5
465	Wild	M	7_14	196.5
589	Wild	F	7_14	315.2
715	Wild	M	7_14	280.9
349	Wild	M	8_14	207.4
542.3	Wild	F	1_14	282.3
581	Wild	M	9_14	264.6
465	Wild	F	9_14	183.7
349	Wild	M	9_14	207
407	Wild	M	8_14	157.1
523	Wild	M	8_14	153.1
NA	Farmed	F	3_14	358.9
349	Farmed	F	3_14	298.1
407	Farmed	F	2_14	427.1
526	Farmed	M	3_14	360.9
442	Farmed	M	2_14	323.7
349	Farmed	M	3_14	307.4
465	Farmed	M	3_14	357.4
465	Farmed	F	2_14	297.2
697	Farmed	M	3_14	245.8
349	Farmed	M	2_14	281.5
349	Farmed	F	3_14	340.4
465	Farmed	M	3_14	315
463	Farmed	M	4_14	376.3
631	Farmed	M	4_14	270.3
291.5	Farmed	M	4_14	321.2
465	Farmed	M	4_14	269.5
523	Farmed	F	2_14	317.8
465	Farmed	M	4_14	325.5
465	Farmed	F	4_14	246
407	Farmed	M	4_14	290.5
639	Farmed	F	2_14	288.9
407	Farmed	M	2_14	362.4
465	Farmed	M	5_14	338.1
465	Farmed	M	5_14	288.2
349	Farmed	M	5_14	361.7
463	Farmed	M	5_14	319.1
349	Farmed	F	2_14	393.1
349	Farmed	M	5_14	475.8
465	Farmed	F	5_14	285
349	Farmed	M	5_14	275.7
463	Farmed	F	5_14	335
349	Farmed	F	4_14	360.5
465	Farmed	M	6_14	236
407	Farmed	F	6_14	325
349	Farmed	M	6_14	337.9
NA	Farmed	F	6_14	299.6
349	Farmed	F	6_14	289.3
349	Farmed	M	6_14	284.9
735.5	Farmed	M	6_14	334.2
442	Farmed	M	6_14	346.3
