# Supplementary material for: Differences in the growth rate and immune strategies of farmed and wild mallard populations
Source: PLoS One. 2020 Aug 31;15(8):e0236583. doi: 10.1371/journal.pone.0236583 (PMC7458304; doi:10.1371/journal.pone.0236583)
Supplement: S2 Table — Support for predictors was tested using likelihood-ratio tests assuming χ2 distribution of deviance changes. Order of elimination of nonsignificant predictors is shown in corresponding column. Predictors included in the minimal adequate model (either as a main effect or through interaction with other variables) are in bold face. S2A Table. Model selection process for body mass, tarsus length, relative tarsus length, relative bill width and length. S2B Table. Model selection process for H/L ratio. S2C Table. Model selection process for proportion of immature erythrocytes. S2D Table. Model selection process for complement activity. (XLSX) [file pone.0236583.s003.xlsx]

## Sheet: Sheet1
Table S1
predictor	BM.chi	BM.p	T.chi	T.p	RT.chi	RT.p	BW.chi	BW.p	BL.chi	BL.p
age	25.4871	0	25.7254	0	17.8608	0	0.0123	0.9116	12.5728	0.0004
age:Puvod	1.8342	0.1756	9.9095	0.0016	0.0006	0.9809	7.3466	0.0067	0.0086	0.9263
age:sex (F vs. M)	0.2712	0.6025	0.253	0.615	0.2436	0.6216	0.0347	0.8522	1.2434	0.2648
age^2	9.7117	0.0018	2.6148	0.1059	18.5371	0	84.431	0	31.1449	0
age^2:Puvod	5.908	0.0151	9.7499	0.0018	0.4619	0.4967	28.8319	0.0024	1.1091	0.2923
age^2:sex (F vs. M)	1.7684	0.1836	5.8966	0.0152	0.5281	0.4674	0.5348	0.4646	3.8089	0.051
age^3	26.0912	0	27.8257	0	21.3033	0	29.2211	0	0.1389	0.7094
age^3:Puvod	0.0228	0.8799	0.9636	0.3263	0.0424	0.8368	0.0005	0.9815	2.5668	0.1091
age^3:sex (F vs. M)	0.0167	0.8972	0.071	0.7898	0.0031	0.9557	0.307	0.5795	4.0642	0.0438
Puvod	18.1905	0	5.2962	0.0214	23.4283	0	12.3814	0.0004	10.4864	0.0012
sex (F vs. M)	0.0565	0.812	2.1759	0.1402	1.6498	0.199	0.049	0.8248	0.4952	0.4816
Table S2: Hl ratio
predictor	Chi.Df	Chisq	Pr..Chisq.
Sex:Population:Age	2	0.353591	0.837951
Body_mass:Population:Age	2	0.365072	0.833155
Sex:Population	1	0.00189776	0.965253
Body_mass:Population	1	3.20364	0.0734746
Population:Age	2	0.760004	0.68386
Sex:Age	2	3.26056	0.195875
Population	1	0.178177	0.672945
Sex	1	2.35335	0.125014
Body_mass:Age	2	20.8722	2.93534e-05
Body_mass	1	1.54497	0.21388
Age	2	104.718	1.82256e-23
Table S3: Proportions of immature erythocytes
predictor	Chi.Df	Chisq	Pr..Chisq.
Sex:Population:Age	2	0.0748746	0.963255
Sex:Population	1	0.634141	0.425841
Sex:Age	2	10.6426	0.00488637
Body_mass:Population:Age	2	16.1615	0.000309437
Body_mass:Population	1	0.666996	0.414101
Population:Age	2	2.15424	0.340575
Body_mass:Age	2	22.6053	1.23404e-05
Population	1	0.220333	0.638786
Sex	1	0.0249079	0.874597
Body_mass	1	0.0883969	0.766225
Age	2	72.4252	1.87524e-16
Table S4: Komplement
predictor	Chi.Df	Chisq	Pr..Chisq.
Sex:Population (farmed vs. wild)	1	0.204954	0.650751
Sex:Body_mass	1	0.317964	0.572834
Sex	1	0.453852	0.500511
Population (farmed vs. wild):Body_mass	1	6.38588	0.0115032
Body_mass	1	0.00633662	0.936553
Population (farmed vs. wild)	1	8.52343	0.00350603

## Sheet: MAMs
Table 1 (Morfo)
response	predictor	Estimate	S.E	t	df	p
Body mass	(Intercept)	2.0779	0.0094	48.4996	220.187	0
	age	0.8047	0.0134	13.0264	59.8942	0
	age^2	-0.0673	0.0088	11.8837	-7.6343	0
	age^3	-0.0682	0.0057	9.7495	-12.0399	0
	Population (farmed vs. wild)	-0.1345	0.0149	64.0294	-9.0356	0
	age:Population (farmed vs. wild)	-0.0195	0.0177	28.0759	-1.1067	0.2778
	age^2:Population (farmed vs. wild)	0.0266	0.0105	27.9333	2.5355	0.0171
Tarzus length	(Intercept)	1.5335	0.0041	51.0923	371.494	0
	age	0.2455	0.0041	34.3556	60.0703	0
	age^2	-0.0112	0.0047	12.9987	-2.4054	0.0318
	age^3	-0.027	0.002	9.4384	-13.5276	0
	Population (farmed vs. wild)	-0.0396	0.0047	55.6125	-8.4069	0
	sex (F vs. M)	0.0024	0.0045	64.2129	0.5398	0.5912
	age:sex (F vs. M)	-0.0058	0.0043	64.8328	-1.3449	0.1833
	age^2:sex (F vs. M)	0.0051	0.0023	66.897	2.1981	0.0314
	age:Population (farmed vs. wild)	-0.0253	0.0049	19.1869	-5.1135	0.0001
	age^2:Population (farmed vs. wild)	0.0247	0.0051	9.3684	4.871	0.0008
Tarzus vs. Body mass ratio	(Intercept)	-0.5421	0.0067	45.8854	-80.9533	0
	age	-0.5654	0.0102	9.4728	-55.4054	0
	age^2	0.0585	0.0049	10.8507	11.9982	0
	age^3	0.0412	0.0045	9.8147	9.1067	0
	Population (farmed vs. wild)	0.0927	0.0094	31.0725	9.8749	0
Bill width vs. Tarzus ratio	(Intercept)	-0.4206	0.0019	14.0433	-216.683	0
	age	0.0093	0.0034	12.0868	2.7548	0.0173
	age^2	-0.02	0.0021	11.2328	-9.5301	0
	age^3	0.0069	0.0016	9.1778	4.2884	0.0019
	Population (farmed vs. wild)	0.0138	0.0031	16.7137	4.3981	0.0004
	age:Population (farmed vs. wild)	0.0164	0.0048	24.8337	3.41	0.0022
	age^2:Population (farmed vs. wild)	-0.009	0.0029	13.3979	-3.1053	0.0081
Bill length vs. Tarzus ratio	(Intercept)	0.6845	0.0065	53.7521	105.992	0
	age	0.137	0.0056	21.2467	24.2662	0
	age^2	-0.0267	0.0035	39.5081	-7.5468	0
	age^3	-0.005	0.0027	110.234	-1.8302	0.0699
	Population (farmed vs. wild)	0.0324	0.0069	58.7689	4.7108	0
	sex (F vs. M)	0.0105	0.0074	63.7153	1.4301	0.1576
	age:sex (F vs. M)	0.0096	0.006	60.1108	1.5997	0.1149
	age^2:sex (F vs. M)	-0.009	0.0043	79.9417	-2.1207	0.037
	age^3:sex (F vs. M)	0.0073	0.0035	116.463	2.051	0.0425
Table 2 (HL ratio)
predictor	Estimate	S.E	df	t	p
(Intercept)	0.575	0.121	101.831	4.754	0
Body_mass	-0.004	0.001	105.791	-4.628	0
Age (4 vs. 9d)	-0.738	0.135	123.49	-5.465	0
Age (4 vs. 15d)	-0.809	0.133	124.572	-6.085	0
Body_mass:Age (4 vs. 9d)	0.003	0.001	135.683	4.176	0
Body_mass:Age (4 vs. 15d)	0.003	0.001	152.011	4.499	0
Table 3 (Immature)
predictor	Estimate	S.E	df	t	p
(Intercept)	0.135	0.053	173.693	2.547	0.012
Body_mass	0	0	170.68	1.048	0.296
Sex (F vs. M)	0.029	0.01	172.041	2.829	0.005
Population (farmed vs wild)	-0.22	0.065	174.352	-3.366	0.001
Age (3 vs. 9d)	0.068	0.073	169.913	0.93	0.354
Age (3 vs. 15d)	0.025	0.068	170.394	0.369	0.713
Body_mass:Age (3 vs. 9d)	0	0	170.142	-0.409	0.683
Body_mass:Age (3 vs. 15d)	0	0	170.484	-0.822	0.412
Sex (F vs. M):Age (3 vs. 9d)	-0.042	0.014	168.435	-2.931	0.004
Sex (F vs. M):Age (3 vs. 15d)	-0.036	0.014	168.448	-2.556	0.011
Population (farmed vs wild):Age (3 vs. 9d)	0.327	0.089	169.536	3.674	0
Population (farmed vs wild):Age (3 vs. 15d)	0.322	0.085	170.285	3.789	0
Body_mass:Population (farmed vs wild)	0.001	0	171.497	3.433	0.001
Body_mass:Population (farmed vs wild):Age (3 vs. 9d)	-0.002	0.001	169.699	-3.67	0
Body_mass:Population (farmed vs wild):Age (3 vs. 15d)	-0.002	0	170.548	-3.862	0
Table 4 (Komplment)
predictor	Estimate	S.E	df	t	p
(Intercept)	626.889	108.951	56.943	5.754	0
hmotnost6	-0.577	0.335	56.943	-1.719	0.091
PuvodDIVOKE	-268.374	143.829	56.943	-1.866	0.067
hmotnost6:PuvodDIVOKE	1.272	0.507	56.943	2.508	0.015

## Sheet: Sheet3
S2A Table		Body mass			Tarsus			Relative tarsus			Bill width			Bill length
Eliminated predictor	Δ d.f.	Order	χ2	p	Order	χ2	p	Order	χ2	p	Order	χ2	p	Order	χ2	p
Age	1	-	25.4871	< 0.001	-	25.7254	< 0.001	-	17.8608	< 0.001	-	0.0123	0.9116	-	12.5728	< 0.001
Population	1	-	18.1905	< 0.001	-	5.2962	0.0214	-	23.4283	< 0.001	-	12.3814	< 0.001	-	10.4864	0.0012
Age2	1	-	9.7117	0.0018	-	2.6148	0.1059	-	18.5371	< 0.001	-	84.431	< 0.001	-	31.1449	< 0.001
Age3	1	-	26.0912	< 0.001	-	27.8257	< 0.001	-	21.3033	< 0.001	-	29.2211	< 0.001	-	0.1389	0.7094
Age х Population	1	-	1.8342	0.1756	-	9.9095	0.0016	4	< 0.001	0.9809	-	7.3466	0.0067	3	0.0086	0.9263
Age2 х Population	1	-	5.908	0.0151	-	9.7499	0.0018	3	0.4619	0.4967	-	28.8319	0.0024	2	1.1091	0.2923
sex (F vs. M)	1	5	0.0565	0.812	-	2.1759	0.1402	7	1.6498	0.199	5	0.049	0.8248	-	0.4952	0.4816
Age х sex (F vs. M)	1	4	0.2712	0.6025	-	0.253	0.615	6	0.2436	0.6216	4	0.0347	0.8522	-	1.2434	0.2648
Age2 х sex (F vs. M)	1	3	1.7684	0.1836	-	5.8966	0.0152	5	0.5281	0.4674	3	0.5348	0.4646	-	3.8089	0.051
Age3 х sex (F vs. M)	1	1	0.0167	0.8972	1	0.071	0.7898	2	0.0031	0.9557	2	0.307	0.5795	-	4.0642	0.0438
Age3 х Population	1	2	0.0228	0.8799	2	0.9636	0.3263	1	0.0424	0.8368	1	< 0.001	0.9815	1	2.5668	0.1091
S2B Table
Eliminated predictor	Δ d.f.	Order	χ2	p
Age	2	-	104.718	< 0.001
Body_mass	1	-	1.54497	0.21388
Body_mass х Age	2	-	20.8722	< 0.001
Population	1	8	0.178177	0.672945
Body_mass х Population	1	7	3.20364	0.0734746
Sex	1	6	2.35335	0.125014
Sex х Age	2	5	3.26056	0.195875
Population х Age	2	4	0.760004	0.68386
Sex х Population	1	3	0.00189776	0.965253
Sex х Population х Age	2	2	0.353591	0.837951
Body_mass х Population:Age	2	1	0.365072	0.833155
S2C Table
Eliminated predictor	Δ d.f.	Order	χ2	p
Age	2	-	72.4252	< 0.001
Population	1	-	0.220333	0.638786
Body_mass	1	-	0.0883969	0.766225
Sex	1	-	0.0249079	0.874597
Body_mass х Age	2	-	22.6053	< 0.001
Population х Age	2	-	2.15424	0.340575
Body_mass х Population	1	-	0.666996	0.414101
Body_mass х Population х Age	2	-	16.1615	0.000309437
Sex х Age	2	-	10.6426	0.00488637
Sex х Population	1	2	0.634141	0.425841
Sex х Population х Age	2	1	0.0748746	0.963255
S2D Table
Eliminated predictor	Δ d.f.	Order	χ2	p
Population (farmed vs. wild)	1	6	8.52343	0.00350603
Body_mass	1	5	0.00633662	0.936553
Population (farmed vs. wild) х Body_mass	1	4	6.38588	0.0115032
Sex	1	3	0.453852	0.500511
Sex х Body_mass	1	2	0.317964	0.572834
Sex х Population (farmed vs. wild)	1	1	0.204954	0.650751
